# Supplementary material for: Functional analysis of a UDP-glucosyltransferase gene contributing to biosynthesis of the flavonol triglycoside in tea plants
Source: Hortic Res. 2025 May 6;12(9):uhaf149. doi: 10.1093/hr/uhaf149 (PMC12313340; doi:10.1093/hr/uhaf149)
Supplement: Web_Material_uhaf149 [file web_material_uhaf149.zip]

Archive with 1 entries (1 files):
- Supplementary files (revised).pdf
